# Supplementary material for: Propofol induces mitochondrial-associated protein LRPPRC and protects mitochondria against hypoxia in cardiac cells
Source: PLoS One. 2020 Sep 8;15(9):e0238857. doi: 10.1371/journal.pone.0238857 (PMC7478836; doi:10.1371/journal.pone.0238857)
Supplement: S1 File — (ZIP) [file pone.0238857.s001.zip]

Archive with 49 entries (37 files):
- original uncropped and unadjusted images/
- original uncropped and unadjusted images/figure 1c/
- original uncropped and unadjusted images/figure 1c/actin, caspase 8.jpg
- original uncropped and unadjusted images/figure 1c/actin, caspase-cleaved.jpg
- original uncropped and unadjusted images/figure 1c/caspase-9.jpg
- original uncropped and unadjusted images/figure 1c/pro-caspase 9, cleaved-caspase 9.jpg
- original uncropped and unadjusted images/figure 1c/pro-caspase3, PRPP.jpg
- original uncropped and unadjusted images/figure 2a/
- original uncropped and unadjusted images/figure 2a/Beclin 1.jpg
- original uncropped and unadjusted images/figure 2a/LRPPRC, BCL2, ACTIN.jpg
- original uncropped and unadjusted images/figure 2d/
- original uncropped and unadjusted images/figure 2d/f2d.jpg
- original uncropped and unadjusted images/figure 3a/
- original uncropped and unadjusted images/figure 3a/actin, lrpprc.jpg
- original uncropped and unadjusted images/figure 4a/
- original uncropped and unadjusted images/figure 4a/1-5 B.jpg
- original uncropped and unadjusted images/figure 4a/1-5 G -MERGED.jpg
- original uncropped and unadjusted images/figure 4a/1-5 G.jpg
- original uncropped and unadjusted images/figure 4a/1-5 R.jpg
- original uncropped and unadjusted images/figure 4a/17B.jpg
- original uncropped and unadjusted images/figure 4a/17G.jpg
- original uncropped and unadjusted images/figure 4a/17R.jpg
- original uncropped and unadjusted images/figure 4a/17m.jpg
- original uncropped and unadjusted images/figure 4a/7B.jpg
- original uncropped and unadjusted images/figure 4a/7G.jpg
- original uncropped and unadjusted images/figure 4a/7R.jpg
- original uncropped and unadjusted images/figure 4a/7m.jpg
- original uncropped and unadjusted images/figure 4a/8B.jpg
- original uncropped and unadjusted images/figure 4a/8G.jpg
- original uncropped and unadjusted images/figure 4a/8R.jpg
- original uncropped and unadjusted images/figure 4a/8m.jpg
- original uncropped and unadjusted images/figure 4e/
- original uncropped and unadjusted images/figure 4e/LC3.jpg
- original uncropped and unadjusted images/figure 4e/actin.jpg
- original uncropped and unadjusted images/figure 5a/
- original uncropped and unadjusted images/figure 5a/LC3B.jpg
- original uncropped and unadjusted images/figure 5a/LRPPRC.jpg
- original uncropped and unadjusted images/figure 5a/actin.jpg
- original uncropped and unadjusted images/figure 6a/
- original uncropped and unadjusted images/figure 6a/LRPPRC, Bcl-2, Beclin 1.jpg
- original uncropped and unadjusted images/figure 6a/actin.jpg
- original uncropped and unadjusted images/figure 6b/
- original uncropped and unadjusted images/figure 6b/IP-2.jpg
- original uncropped and unadjusted images/figure 6b/Input.jpg
- original uncropped and unadjusted images/figure 7a/
- original uncropped and unadjusted images/figure 7a/wb.jpg
- original uncropped and unadjusted images/figure 7c/
- original uncropped and unadjusted images/figure 7c/7c.jpg
- original uncropped and unadjusted images/figure 7c/x file-3 2019.6.130001.jpg
